# Supplementary material for: Massive marine methane emissions from near-shore shallow coastal areas
Source: Sci Rep. 2016 Jun 10;6:27908. doi: 10.1038/srep27908 (PMC4901272; doi:10.1038/srep27908)
Supplement: Supplementary Dataset 1 [file srep27908-s2.xls]

## Sheet: Sheet1
Cruise	Time stamp (UT)	Longitude	Latitude	depht (m)	Salinity	Water temperature (°C)	O2 (µmol/kg)	CH4 surface (nmol/L)
BE2010/10	2010-04-19 09:48:00	3.18631	51.3755	2	29.92	9.1	363.1	13.9
BE2010/10	2010-04-19 11:19:00	3.04917	51.4217	2	31.577	8.67	370.5	11.9
BE2010/10	2010-04-20 06:30:00	2.80949	51.4164	2	32.543	8.26	382.4	6.6
BE2010/10	2010-04-20 08:32:00	3.00811	51.584	2	32.777	8.08	394.3	5.2
BE2010/10	2010-04-20 10:38:00	2.74616	51.7428	2	34.37	7.82	359.4	3.1
BE2010/10	2010-04-20 12:07:00	2.66908	51.7214	2	34.58	7.84	346.6	3.5
BE2010/10	2010-04-20 13:47:00	2.41892	51.6847	2	34.95	7.96	339.8	2.1
BE2010/10	2010-04-20 16:14:00	2.35749	51.4582	2	34.751	8.29	331.4	3.1
BE2010/10	2010-04-20 18:08:00	2.43298	51.2572	2	33.765	8.5	363.8	4.7
BE2010/10	2010-04-21 06:22:00	2.3644	51.6771	2	35.056	8.02	337.5	3.4
BE2010/10	2010-04-21 07:53:00	2.11014	51.7194	2	35.042	7.93	333.9	2.3
BE2010/10	2010-04-21 09:32:00	1.89697	51.7917	2	34.415	8	323	2.5
BE2010/10	2010-04-21 10:09:00	1.89453	51.7859	2	34.401	7.77	329.7	2.5
BE2010/10	2010-04-21 13:03:00	1.67103	51.8838	2	33.774	7.94	307.9	2.3
BE2010/10	2010-04-22 05:49:00	2.70841	51.1745	2	30.583	9.73	335.3	6.1
BE2010/10	2010-04-22 07:07:00	2.85782	51.2236	2	29.931	9.82	288.8	29.6
BE2010/10	2010-04-22 11:12:00	2.80916	51.4148	2	31.761	8.88	396.1	5.8
BE2010/10	2010-04-22 11:57:00	2.81127	51.4495	2	31.814	8.89	394.9	4.8
BE2010/10	2010-04-23 06:54:00	3.31499	51.5168	2	31.634	8.42	392.9	7.1
BE2010/10	2010-04-23 07:46:00	3.23945	51.4508	2	31.522	8.76	389	11.6
BE2010/10	2010-04-23 09:03:00	3.21154	51.3777	2	30.452	9.48	363	13.1
BE2010/18	2010-07-05 10:59:00	3.09461	51.3582	2	30.047	19.56	207.1	262.7
BE2010/18	2010-07-05 16:26:00	2.82672	51.4097	2	30.908	18.64	226.1	164.8
BE2010/18	2010-07-05 18:07:00	3.01234	51.5821	2	31.627	16.81	240.5	57.2
BE2010/18	2010-07-06 06:51:00	2.81533	51.6198	2	32.31	16.3	236.1	32.2
BE2010/18	2010-07-06 10:20:00	2.42106	51.6827	2	34.061	15.5	268	12.7
BE2010/18	2010-07-06 12:00:00	2.11624	51.7345	2	34.022	15.43	258.4	16.5
BE2010/18	2010-07-06 13:40:00	1.87714	51.7804	2	33.816	16.26	261.4	13.7
BE2010/18	2010-07-06 15:06:00	1.65276	51.8479	2	33.686	15.76	269.1	9.6
BE2010/18	2010-07-06 16:38:00	1.48046	51.8749	2	33.569	17.59	249.4	12
BE2010/18	2010-07-06 18:08:00	1.43504	51.9176	2	33.584	16.83	253.7	12.2
BE2010/18	2010-07-06 21:16:00	2.08739	51.9857	2	34.041	14.64	263.6	9.8
BE2010/18	2010-07-07 10:44:00	3.21945	51.378	2	29.742	19.27	222.2	334.5
BE2010/18	2010-07-07 11:43:00	3.30699	51.3886	2	29.677	19.29	230.4	381
BE2010/18	2010-07-07 13:14:00	3.54068	51.4173	2	28.761	19.58	238.5	340.5
BE2010/18	2010-07-07 14:46:00	3.2474	51.417	2	29.998	19.64	224	339
BE2010/18	2010-07-07 16:09:00	3.10351	51.358	2	29.776	19.42	227.4	384.7
BE2010/18	2010-07-08 04:59:00	3.10462	51.3559	2	29.873	19.39	213.9	499.6
BE2010/18	2010-07-08 07:45:00	2.86258	51.2261	2	30.44	20.04	152.6	1128.5
BE2010/18	2010-07-08 08:47:00	2.71912	51.1713	2	31.105	19.82	154.6	916.2
BE2010/18	2010-07-08 11:13:00	2.4756	51.2692	2	33.277	17.24	245.9	83.2
BE2010/18	2010-07-08 13:28:00	2.34901	51.4583	2	33.435	16.57	246.3	39.6
BE2010/18	2010-07-08 18:01:00	3.19243	51.3754	2	29.585	19.79	241.3	374.1
BE2010/18	2010-07-08 19:25:00	3.08273	51.3263	2	29.7	19.91	217	407.8
BE2010/18	2010-07-09 10:05:00	3.13225	51.36	2	29.844	19.83		510.2
BE2010/23	2010-09-13 11:29:00	3.19017	51.3783	2	30.638	17.72	219.7	48.4
BE2010/23	2010-09-13 13:07:00	3.04447	51.4248	2	31.64	17.58	209.9	20.8
BE2010/23	2010-09-14 07:13:00	3.24665	51.4273	2	31.114	17.51	215.8	26
BE2010/23	2010-09-14 09:03:00	3.05591	51.4197	2	31.354	17.44	220.7	10.2
BE2010/23	2010-09-14 15:35:00	2.86038	51.2261	2	34.742	17.59	229.1	71.4
BE2010/23	2010-09-14 16:47:00	2.72278	51.1782	2	34.825	17.56	224.4	41.8
BE2010/23	2010-09-15 09:10:00	2.4663	51.263	2	34.782	17.5	235.3	3.7
BE2010/23	2010-09-15 11:54:00	2.35783	51.4632	2	34.79	17.26	238.4	1.4
BE2010/23	2010-09-16 06:51:00	2.90677	51.2715	2	34.766	17.05	224.2	39.9
BE2010/23	2010-09-16 07:42:00	2.84972	51.3087	2	34.811	17.04	238.3	2.8
BE2011/13	2011-05-02 13:43:00	3.56982	51.4179	2	30.267	13.17	274	71.9
BE2011/13	2011-05-02 14:43:00	3.3988	51.4157	2	31.872	12.91	246.6	38.4
BE2011/13	2011-05-02 15:18:00	3.33516	51.4	2	31.156	13	244.7	104.9
BE2011/13	2011-05-02 16:03:00	3.2193	51.3762	2	31.345	12.98	268.8	66.5
BE2011/13	2011-05-02 16:55:00	3.11314	51.3661	2	31.482	12.81	252.8	124.9
BE2011/13	2011-05-02 18:08:00	2.85147	51.3057	2	31.416	13.08	248.3	20.2
BE2011/13	2011-05-03 05:11:00	2.58579	51.16	2	31.02	12.95	237.2	25.5
BE2011/13	2011-05-03 06:09:00	2.66984	51.2078	2	31.184	12.84	232.8	29.7
BE2011/13	2011-05-03 07:06:00	2.77313	51.2486	2	31.359	12.66	234.6	40.9
BE2011/13	2011-05-03 08:06:00	2.85107	51.2614	2	31.655	12.44	240.2	39
BE2011/13	2011-05-03 08:37:00	2.90452	51.27	2	31.532	12.35	242.9	48.7
BE2011/13	2011-05-03 10:39:00	2.80635	51.4387	2	32.627	11.38	300.2	7.6
BE2011/13	2011-05-03 11:54:00	2.797	51.5804	2	33.803	10.8	316.7	6.2
BE2011/13	2011-05-03 13:43:00	2.87708	51.8425	2	34.573	10.39	320.6	2.4
BE2011/13	2011-05-03 14:58:00	3.0476	51.7264	2	34.104	10.63	315.8	5.1
BE2011/13	2011-05-03 16:45:00	3.25657	51.5832	2	32.728	11.29	299.2	7.9
BE2011/13	2011-05-03 17:29:00	3.31304	51.5213	2	32.405	11.97	274.8	15.1
BE2011/13	2011-05-04 10:28:00	2.65336	51.3249	2	32.255	11.99	268.8	12.4
BE2011/13	2011-05-05 05:11:00	2.55404	51.6302	2	34.395	10.88	303.3	5.6
BE2011/13	2011-05-05 06:14:00	2.33106	51.6866	2	34.808	10.21	335.4	6.7
BE2011/13	2011-05-05 07:17:00	2.10383	51.738	2	34.665	10.32	340.3	2.2
BE2011/13	2011-05-05 08:34:00	1.86813	51.7811	2	34.57	10.29	333.8	3.9
BE2011/13	2011-05-05 09:46:00	1.6416	51.8469	2	33.925	9.78	290.6	2.9
BE2011/13	2011-05-05 10:52:00	1.45134	51.873	2	33.533	11.13	292.2	4.6
BE2011/13	2011-05-05 11:48:00	1.30086	51.8042	2	33.552	11.68	274.9	5.9
BE2011/13	2011-05-05 13:28:00	1.46011	51.6987	2	33.953	11.24	287.3	2.3
BE2011/13	2011-05-05 14:38:00	1.30588	51.6007	2	34.034	11.28	292.9	2
BE2011/13	2011-05-05 16:20:00	1.00251	51.4977	2	33.723	12.58	271.9	5.9
BE2011/13	2011-05-05 17:51:00	1.43849	51.496	2	34.138	10.5	294.6	3.4
BE2011/13	2011-05-06 07:40:00	2.94653	51.328	2	31.577	12.59		34.7
BE2011/13	2011-05-06 08:25:00	3.02664	51.3428	2	31.321	12.67		44.4
BE2011/13	2011-05-06 09:35:00	3.00554	51.45	2	32.426	11.98		25.2
BE2011/13	2011-05-06 10:50:00	3.13261	51.3865	2	31.791	12.5		66
BE2011/14	2011-05-13 09:20:00	3.18799	51.375	2	31.3138	14.4778		174.1
BE2011/14	2011-05-13 10:32:00	3.23852	51.4548	2	32.259	14.2089		48.5
BE2011/19	2011-07-04 10:34:00	3.22036	51.3763	2	31.876	18.36	312	252.4
BE2011/19	2011-07-04 11:41:00	3.11194	51.3659	2	32.547	18.56	318.9	152.5
BE2011/19	2011-07-04 13:27:00	3.03019	51.3439	2	32.669	18.34	307.2	157.6
BE2011/19	2011-07-04 14:25:00	2.95123	51.3302	2	32.278	18.63	299.4	97.1
BE2011/19	2011-07-04 15:18:00	2.85051	51.2551	2	34.074	18.87	278	369
BE2011/19	2011-07-04 16:45:00	2.86647	51.2236	2	34.337	19.15	259.1	327.1
BE2011/19	2011-07-04 17:56:00	2.70511	51.1747	2	34.662	19.13	263.4	143
BE2011/19	2011-07-04 18:41:00	2.57972	51.1588	2	34.72	18.33	258.6	72.4
BE2011/19	2011-07-04 19:28:00	2.67194	51.2098	2	34.724	18.29	258.9	87.6
BE2011/19	2011-07-04 20:02:00	2.76502	51.2497	2	34.714	18.41	265.1	88.8
BE2011/19	2011-07-05 07:09:00	2.1049	51.7431	2	35.039	15.02	259.5	4.1
BE2011/19	2011-07-05 08:40:00	1.87274	51.7952	2	34.816	16.32	233.5	11
BE2011/19	2011-07-05 10:51:00	1.45516	51.8724	2	34.108	18.35	258.9	22.8
BE2011/19	2011-07-05 11:55:00	1.31109	51.8068	2	34.133	18.52	230.1	16.8
BE2011/19	2011-07-05 13:22:00	1.4859	51.8868	2	34.383	17.53	249.8	6.2
BE2011/19	2011-07-05 14:49:00	1.45589	51.917	2	34.371	17.94	251.1	5.5
BE2011/19	2011-07-05 17:36:00	1.45938	51.7041	2	34.779	17.04	260.4	5.3
BE2011/19	2011-07-05 18:49:00	1.30673	51.6102	2	34.752	17.29	257.6	8.9
BE2011/19	2011-07-05 20:33:00	1.00597	51.4973	2	34.073	18.36	250.7	21
BE2011/19	2011-07-05 22:34:00	1.43612	51.4942	2	34.8	16.65	257.7	8.7
BE2011/19	2011-07-06 07:05:00	3.31181	51.3947	2	32.577	18.56	300.8	143.5
BE2011/19	2011-07-06 08:01:00	3.34061	51.3922	2	31.905	18.62	304.8	278.9
BE2011/19	2011-07-06 08:37:00	3.2721	51.4177	2	32.709	18.54	302.2	123.8
BE2011/19	2011-07-06 09:27:00	3.2098	51.381	2	32.448	18.56	289.9	169.4
BE2011/19	2011-07-06 10:19:00	3.1913	51.375	2	32.366	18.58	300.7	182.5
BE2011/19	2011-07-06 12:21:00	2.808	51.4203	2	33.986	17.79	276.8	46.3
BE2011/19	2011-07-06 14:44:00	2.50184	51.27	2	34.715	17.48	256	16.4
BE2011/19	2011-07-06 17:26:00	2.62697	51.157	2	34.677	18.82	267.8	84.3
BE2011/19	2011-07-06 18:09:00	2.6832	51.1772	2	34.664	18.97	257.6	148.6
BE2011/19	2011-07-07 07:13:00	3.17919	51.4727	2	32.807	18.38		90.8
BE2011/19	2011-07-07 08:12:00	3.08428	51.447	2	32.928	18.32		82.5
BE2011/19	2011-07-07 09:17:00	3.01645	51.3854	2	33.065	18.82		121.4
BE2011/19	2011-07-07 10:37:00	3.10791	51.36	2	32.218	18.65		149
BE2011/19	2011-07-07 11:29:00	2.95199	51.3439	2	33.586	18.9		145.4
BE2011/19	2011-07-07 12:20:00	2.8454	51.3104	2	34.177	18.77		95
BE2011/19	2011-07-07 13:09:00	2.90934	51.2703	2	33.414	19.04		154.3
BE2011/24	2011-09-12 14:04:00	2.70448	51.2369	2	34.473	17.49	236.4	20.9
BE2011/24	2011-09-12 14:40:00	2.76548	51.2572	2	34.391	17.67	233.4	22
BE2011/24	2011-09-12 15:00:00	2.80677	51.2706	2	34.357	17.34	231.6	23.9
BE2011/24	2011-09-13 12:58:00	3.06168	51.3546	2	34.289	17.15	226.2	40.9
BE2011/24	2011-09-13 13:45:00	2.9409	51.3226	2	34.378	17.24	233.6	26.9
BE2011/24	2011-09-13 14:52:00	2.90149	51.2408	2	34.288	17.19	222.8	62
BE2011/24	2011-09-13 15:52:00	2.88226	51.3069	2	34.507	17.34	237.2	16.2
BE2011/24	2011-09-13 16:41:00	3.02156	51.3538	2	34.363	17.29	225.6	33
BE2011/24	2011-09-13 17:20:00	3.10715	51.3663	2	34.371	17.11	224.2	260.4
BE2011/24	2011-09-13 18:26:00	3.24212	51.3951	2	34.006	17.02	214.4	85
BE2011/24	2011-09-13 19:04:00	3.33476	51.3922	2	32.925	16.97	228.2	84.7
BE2011/24	2011-09-13 20:15:00	3.55105	51.4164	2	31.617	17.16	226.3	146
BE2011/24	2011-09-13 20:43:00	3.52307	51.4272	2	30.395	17.2	228.5	177.8
BE2011/24	2011-09-13 21:32:00	3.42575	51.4143	2	30.288	17.03	228.7	127.5
BE2011/24	2011-09-14 10:45:00	2.82363	51.4748	2	34.661	17.15	238.4	9.9
BE2011/24	2011-09-15 10:12:00	2.74349	51.4014	2	34.699	17.16		2.3
